# Supplementary material for: Inhibiting Fatty Acid Oxidation Suppresses Acquired Resistance to Standard Chemotherapy in Melanoma
Source: Int J Mol Sci. 2025 Oct 10;26(20):9873. doi: 10.3390/ijms26209873 (PMC12563080; doi:10.3390/ijms26209873)
Supplement: Supplementary file 1 [file ijms-26-09873-s001.zip]

Archive with 1 entries (1 files):
- ijms-3916413-supplementary.pdf
